# Supplementary material for: Post-Distillation By-Products of Aromatic Plants from Lamiaceae Family as Rich Sources of Antioxidants and Enzyme Inhibitors
Source: Antioxidants (Basel). 2023 Jan 16;12(1):210. doi: 10.3390/antiox12010210 (PMC9855019; doi:10.3390/antiox12010210)
Supplement: Supplementary file 1 [file antioxidants-12-00210-s001.zip]

Archive with 1 entries (1 files):
- antioxidants-2088528-Supplementary file.pdf
